# Supplementary material for: High Dietary Plant Protein Impairs Astaxanthin Pigmentation in Rainbow Trout by Disrupting Cholesterol–Bile Acid Metabolism and Gut Microbiota
Source: Int J Mol Sci. 2025 Dec 15;26(24):12072. doi: 10.3390/ijms262412072 (PMC12732709; doi:10.3390/ijms262412072)
Supplement: Supplementary file 1 [file ijms-26-12072-s001.zip]

Archive with 2 entries (2 files):
- Tables Sup Mat.xlsx
- Supplementary material Ax Figs.pdf
