# Supplementary material for: High Dietary Plant Protein Impairs Astaxanthin Pigmentation in Rainbow Trout by Disrupting Cholesterol–Bile Acid Metabolism and Gut Microbiota
Source: Int J Mol Sci. 2025 Dec 15;26(24):12072. doi: 10.3390/ijms262412072 (PMC12732709; doi:10.3390/ijms262412072)
Supplement: Supplementary file 1 [file ijms-26-12072-s001.zip › Tables Sup Mat.xlsx]

## Sheet: Table S1
	Table S1. PERMANOVA and Betadisper results for water samples based on diet at the end of the 12-week feeding trial.
		PERMANOVA		Betadisper
	Pairwise Comparison
		R2	P value	P value
	Diet	0.253	0.002*	0.373
	acc vs MPM	0.162	0.007*	0.254
	acc vs FM	0.145	0.003*	0.193
	acc vs HPM	0.172	0.006*	0.159
	MPM vs FM	0.157	0.9	0.836
	MPM vs HPM	0.192	0.5	0.710
	FM vs HPM	0.228	0.3	0.792
	1Within a row, asterisk (*) indicates significant difference between treatments (P < 0.05).
	2 Experimental diets: Acclimatation diet (acc), Fish Meal diet (FM), Medium Plant Meal diet (MPM), and High Plant Meal diet (HPM).

## Sheet: Table S2
Table S2: Spearman correlations between microbiota components and additional variables that were significant FAMILY LEVEL
P value	Aeromonadaceae	Bacillaceae	Beijerinckiaceae	Burkholderiaceae	Clostridiaceae	Comamonadaceae	Devosiaceae	Diplorickettsiaceae	Enterobacteriaceae	Flavobacteriaceae	Fusobacteriaceae	Isosphaeraceae	Lactobacillaceae	Marinomonadaceae	Microbacteriaceae	Micrococcaceae	Pseudoalteromonadaceae	Pseudomonadaceae	Rhizobiaceae	Rhodobacteraceae	Shewanellaceae	Sphingomonadaceae	Sporolactobacillaceae	Streptococcaceae	Vibrionaceae	SF_score_loin	SF_score_belly	Ax_plasma	Ax_muscle	mono_ester_Ax	di_ester_Ax	Lipid_faeces	PM	Steatosis_score
Aeromonadaceae	NA	0.543601	0.84617	0.158507	0.347925	0.188473	0.703829	0.140509	0.466344	0.951096	0.286742	0.969589	0.0939462	0.84617	0.371134	0.0691346	0.779205	0.0863581	0.330674	0.671949	0.387716	0.830607	0.167009	0.275986	0.20923	0.046141	0.046141	0.046141	0.0613814	0.046141	0.046141	0.046141	0.046141	0.046141
Bacillaceae	0.543601	NA	0.265491	0.164854	0.0837169	0.872233	0.327287	0.154373	0.623977	0.0680139	0.59125	0.626343	0.085692	0.258154	0.265491	0.0697003	0.761415	0.192029	0.472556	0.996033	0.0749525	0.515032	0.614552	0.408544	0.258154	0.00420335	0.00420335	0.00420335	0.00258371	0.00420335	0.00420335	0.00420335	0.00420335	0.00420335
Beijerinckiaceae	0.84617	0.265491	NA	0.342694	0.198056	0.794541	0.0669072	0.736205	0.674382	0.743741	0.679259	0.0719986	0.187298	0.47881	0.659829	0.645395	0.681702	0.202971	0.776657	0.380295	0.758883	0.356747	0.199277	0.512865	0.0615803	0.365851	0.365851	0.365851	0.694614	0.365851	0.365851	0.365851	0.365851	0.365851
Burkholderiaceae	0.158507	0.164854	0.342694	NA	0.671949	0.441928	0.113039	0.163784	0.205459	0.681702	0.09466	0.619257	0.391457	0.0850297	0.676819	0.00390997	0.0301647	0.0691346	0.769025	0.607522	0.399001	0.561541	0.358527	0.998677	0.903677	0.0841896	0.0841896	0.0841896	0.211804	0.0841896	0.0841896	0.0841896	0.0841896	0.0841896
Clostridiaceae	0.347925	0.0837169	0.198056	0.671949	NA	0.0731693	0.0179111	0.689051	0.691506	0.280564	0.151323	0.332375	0.238317	0.541378	0.253816	0.922088	0.985453	0.0205567	0.0877021	0.255257	0.853974	0.0284447	0.0542129	0.908933	0.216912	0.976162	0.976162	0.976162	0.854815	0.976162	0.976162	0.976162	0.976162	0.976162
Comamonadaceae	0.188473	0.872233	0.794541	0.441928	0.0731693	NA	0.996033	0.0817765	0.189653	0.346176	0.0273426	0.867009	0.410468	0.621615	0.325601	0.265491	0.861791	0.0805019	0.0361693	0.246692	0.354972	0.0811373	0.383995	0.0647354	0.261073	0.0678365	0.0678365	0.0678365	0.0793324	0.0678365	0.0678365	0.0678365	0.0678365	0.0678365
Devosiaceae	0.703829	0.327287	0.0669072	0.113039	0.0179111	0.996033	NA	0.151323	0.476721	0.0982904	0.174707	0.956378	0.286742	0.0761597	0.872233	0.126673	0.874846	0.779205	0.218211	0.728692	0.539159	0.652596	0.563802	0.761415	0.242481	0.0629679	0.0629679	0.0629679	0.192341	0.0629679	0.0629679	0.0629679	0.0629679	0.0629679
Diplorickettsiaceae	0.140509	0.154373	0.736205	0.163784	0.689051	0.0817765	0.151323	NA	0.458129	0.339233	0.00303659	0.495692	0.746259	0.371134	0.731194	0.579743	0.898425	0.181499	0.168094	0.908933	0.0642011	0.664667	0.701359	0.0542129	0.462227	0.653299	0.653299	0.653299	0.546285	0.653299	0.653299	0.653299	0.653299	0.653299
Enterobacteriaceae	0.466344	0.623977	0.674382	0.205459	0.691506	0.189653	0.476721	0.458129	NA	0.572887	0.890555	0.948456	0.584334	0.911562	0.480904	0.825432	0.397107	0.256703	0.885314	0.532526	0.00672189	0.691506	0.652596	0.830607	0.924722	0.399212	0.399212	0.399212	0.773585	0.399212	0.399212	0.399212	0.399212	0.399212
Flavobacteriaceae	0.951096	0.0680139	0.743741	0.681702	0.280564	0.346176	0.0982904	0.339233	0.572887	NA	0.643001	0.323921	0.323921	0.00820596	0.206711	0.000512368	0.0669072	0.476721	0.110608	0.00430296	0.0725821	0.738715	0.300955	0.51938	0.867009	0.00755873	0.00755873	0.00755873	0.0131473	0.00755873	0.00755873	0.00755873	0.00755873	0.00755873
Fusobacteriaceae	0.286742	0.59125	0.679259	0.09466	0.151323	0.0273426	0.174707	0.00303659	0.890555	0.643001	NA	0.638224	0.867009	0.371134	0.969589	0.554782	0.990743	0.612205	0.0239966	0.230133	0.0120037	0.84877	0.809952	0.701359	0.445949	0.399212	0.399212	0.399212	0.47813	0.399212	0.399212	0.399212	0.399212	0.399212
Isosphaeraceae	0.969589	0.626343	0.0719986	0.619257	0.332375	0.867009	0.956378	0.495692	0.948456	0.323921	0.638224	NA	0.435933	0.577454	0.414331	0.956378	0.919456	0.153352	0.228787	0.733698	0.29776	0.483003	0.853974	0.13117	0.406626	0.697214	0.697214	0.697214	0.773585	0.697214	0.697214	0.697214	0.697214	0.697214
Lactobacillaceae	0.0939462	0.085692	0.187298	0.391457	0.238317	0.410468	0.286742	0.746259	0.584334	0.323921	0.867009	0.435933	NA	0.774111	0.00436174	0.0510195	0.972233	0.557031	0.887934	0.410468	0.588941	0.51938	0.309038	0.342694	0.23284	0.00252285	0.00252285	0.00252285	0.0109652	0.00252285	0.00252285	0.00252285	0.00252285	0.00252285
Marinomonadaceae	0.84617	0.258154	0.47881	0.0850297	0.541378	0.621615	0.0761597	0.371134	0.911562	0.00820596	0.371134	0.577454	0.774111	NA	0.344432	0.00442121	0.00915493	0.789421	0.227447	0.00312457	0.17808	0.861791	0.853974	0.349679	0.506391	0.0210974	0.0210974	0.0210974	0.328725	0.0210974	0.0210974	0.0210974	0.0210974	0.0210974
Microbacteriaceae	0.371134	0.265491	0.659829	0.676819	0.253816	0.325601	0.872233	0.731194	0.480904	0.206711	0.969589	0.414331	0.00436174	0.344432	NA	0.0055422	0.922088	0.880078	0.29617	0.890555	0.325601	0.0743545	0.12229	0.382142	0.372956	0.0231551	0.0231551	0.0231551	0.126853	0.0231551	0.0231551	0.0231551	0.0231551	0.0231551
Micrococcaceae	0.0691346	0.0697003	0.645395	0.00390997	0.922088	0.265491	0.126673	0.579743	0.825432	0.000512368	0.554782	0.956378	0.0510195	0.00442121	0.0055422	NA	0.00237028	0.261073	0.147324	0.126673	0.347925	0.437927	0.0408005	0.265491	0.822847	0.000933237	0.000933237	0.000933237	0.030103	0.000933237	0.000933237	0.000933237	0.000933237	0.000933237
Pseudoalteromonadaceae	0.779205	0.761415	0.681702	0.0301647	0.985453	0.861791	0.874846	0.898425	0.397107	0.0669072	0.990743	0.919456	0.972233	0.00915493	0.922088	0.00237028	NA	0.872233	0.155399	0.00136001	0.193224	0.327287	0.802238	0.980164	0.797105	0.434221	0.434221	0.434221	0.581967	0.434221	0.434221	0.434221	0.434221	0.434221
Pseudomonadaceae	0.0863581	0.192029	0.202971	0.0691346	0.0205567	0.0805019	0.779205	0.181499	0.256703	0.476721	0.612205	0.153352	0.557031	0.789421	0.880078	0.261073	0.872233	NA	0.0626185	0.684149	0.647792	0.833196	0.00492212	0.626343	0.59588	0.365851	0.365851	0.365851	0.47813	0.365851	0.365851	0.365851	0.365851	0.365851
Rhizobiaceae	0.330674	0.472556	0.776657	0.769025	0.0877021	0.0361693	0.218211	0.168094	0.885314	0.110608	0.0239966	0.228787	0.887934	0.227447	0.29617	0.147324	0.155399	0.0626185	NA	0.00949092	0.175826	0.667091	0.23694	0.929992	0.711259	0.125616	0.125616	0.125616	0.511653	0.125616	0.125616	0.125616	0.125616	0.125616
Rhodobacteraceae	0.671949	0.996033	0.380295	0.607522	0.255257	0.246692	0.728692	0.908933	0.532526	0.00430296	0.230133	0.733698	0.410468	0.00312457	0.890555	0.126673	0.00136001	0.684149	0.00949092	NA	0.0239966	0.181499	0.517204	0.328978	0.568336	0.117843	0.117843	0.117843	0.445768	0.117843	0.117843	0.117843	0.117843	0.117843
Shewanellaceae	0.387716	0.0749525	0.758883	0.399001	0.853974	0.354972	0.539159	0.0642011	0.00672189	0.0725821	0.0120037	0.29776	0.588941	0.17808	0.325601	0.347925	0.193224	0.647792	0.175826	0.0239966	NA	0.822847	0.916824	0.872233	0.230133	0.0129182	0.0129182	0.0129182	0.0467502	0.0129182	0.0129182	0.0129182	0.0129182	0.0129182
Sphingomonadaceae	0.830607	0.515032	0.356747	0.561541	0.0284447	0.0811373	0.652596	0.664667	0.691506	0.738715	0.84877	0.483003	0.51938	0.861791	0.0743545	0.437927	0.327287	0.833196	0.667091	0.181499	0.822847	NA	0.0904374	0.19563	0.000129771	0.881205	0.881205	0.881205	0.546285	0.881205	0.881205	0.881205	0.881205	0.881205
Sporolactobacillaceae	0.167009	0.614552	0.199277	0.358527	0.0542129	0.383995	0.563802	0.701359	0.652596	0.300955	0.809952	0.853974	0.309038	0.853974	0.12229	0.0408005	0.802238	0.00492212	0.23694	0.517204	0.916824	0.0904374	NA	0.367506	0.335794	0.15117	0.15117	0.15117	0.277997	0.15117	0.15117	0.15117	0.15117	0.15117
Streptococcaceae	0.275986	0.408544	0.512865	0.998677	0.908933	0.0647354	0.761415	0.0542129	0.830607	0.51938	0.701359	0.13117	0.342694	0.349679	0.382142	0.265491	0.980164	0.626343	0.929992	0.328978	0.872233	0.19563	0.367506	NA	0.539159	0.365851	0.365851	0.365851	0.232557	0.365851	0.365851	0.365851	0.365851	0.365851
Vibrionaceae	0.20923	0.258154	0.0615803	0.903677	0.216912	0.261073	0.242481	0.462227	0.924722	0.867009	0.445949	0.406626	0.23284	0.506391	0.372956	0.822847	0.797105	0.59588	0.711259	0.568336	0.230133	0.000129771	0.335794	0.539159	NA	0.764865	0.764865	0.764865	0.73377	0.764865	0.764865	0.764865	0.764865	0.764865
SF_score_loin	0.046141	0.00420335	0.365851	0.0841896	0.976162	0.0678365	0.0629679	0.653299	0.399212	0.00755873	0.399212	0.697214	0.00252285	0.0210974	0.0231551	0.000933237	0.434221	0.365851	0.125616	0.117843	0.0129182	0.881205	0.15117	0.365851	0.764865	NA	0	0	5.24675e-09	0	0	0	0	0
SF_score_belly	0.046141	0.00420335	0.365851	0.0841896	0.976162	0.0678365	0.0629679	0.653299	0.399212	0.00755873	0.399212	0.697214	0.00252285	0.0210974	0.0231551	0.000933237	0.434221	0.365851	0.125616	0.117843	0.0129182	0.881205	0.15117	0.365851	0.764865	0	NA	0	5.24675e-09	0	0	0	0	0
Ax_plasma	0.046141	0.00420335	0.365851	0.0841896	0.976162	0.0678365	0.0629679	0.653299	0.399212	0.00755873	0.399212	0.697214	0.00252285	0.0210974	0.0231551	0.000933237	0.434221	0.365851	0.125616	0.117843	0.0129182	0.881205	0.15117	0.365851	0.764865	0	0	NA	5.24675e-09	0	0	0	0	0
Ax_muscle	0.0613814	0.00258371	0.694614	0.211804	0.854815	0.0793324	0.192341	0.546285	0.773585	0.0131473	0.47813	0.773585	0.0109652	0.328725	0.126853	0.030103	0.581967	0.47813	0.511653	0.445768	0.0467502	0.546285	0.277997	0.232557	0.73377	5.24675e-09	5.24675e-09	5.24675e-09	NA	5.24675e-09	5.24675e-09	5.24675e-09	5.24675e-09	5.24675e-09
mono_ester_Ax	0.046141	0.00420335	0.365851	0.0841896	0.976162	0.0678365	0.0629679	0.653299	0.399212	0.00755873	0.399212	0.697214	0.00252285	0.0210974	0.0231551	0.000933237	0.434221	0.365851	0.125616	0.117843	0.0129182	0.881205	0.15117	0.365851	0.764865	0	0	0	5.24675e-09	NA	0	0	0	0
di_ester_Ax	0.046141	0.00420335	0.365851	0.0841896	0.976162	0.0678365	0.0629679	0.653299	0.399212	0.00755873	0.399212	0.697214	0.00252285	0.0210974	0.0231551	0.000933237	0.434221	0.365851	0.125616	0.117843	0.0129182	0.881205	0.15117	0.365851	0.764865	0	0	0	5.24675e-09	0	NA	0	0	0
Lipid_faeces	0.046141	0.00420335	0.365851	0.0841896	0.976162	0.0678365	0.0629679	0.653299	0.399212	0.00755873	0.399212	0.697214	0.00252285	0.0210974	0.0231551	0.000933237	0.434221	0.365851	0.125616	0.117843	0.0129182	0.881205	0.15117	0.365851	0.764865	0	0	0	5.24675e-09	0	0	NA	0	0
PM	0.046141	0.00420335	0.365851	0.0841896	0.976162	0.0678365	0.0629679	0.653299	0.399212	0.00755873	0.399212	0.697214	0.00252285	0.0210974	0.0231551	0.000933237	0.434221	0.365851	0.125616	0.117843	0.0129182	0.881205	0.15117	0.365851	0.764865	0	0	0	5.24675e-09	0	0	0	NA	0
Steatosis_score	0.046141	0.00420335	0.365851	0.0841896	0.976162	0.0678365	0.0629679	0.653299	0.399212	0.00755873	0.399212	0.697214	0.00252285	0.0210974	0.0231551	0.000933237	0.434221	0.365851	0.125616	0.117843	0.0129182	0.881205	0.15117	0.365851	0.764865	0	0	0	5.24675e-09	0	0	0	0	NA

## Sheet: Table S3
Table S3: Spearman correlations between microbiota components and additional variables that were significant GENUS LEVEL
P value	Aeromonas	Allorhizobium	Bosea	Cetobacterium	Clostridium_sensu_stricto_1	Devosia	Epibacterium	Escherichia_Shigella	Glutamicibacter	Lactococcus	Marinomonas	Mesoflavibacter	Pseudoalteromonas	Pseudomonas	Pseudorhodobacter	Psychrosphaera	Salinibacterium	Shewanella	Sphingobium	Streptococcus	Vibrio	Weissella	SF_score_loin	SF_score_belly	Ax_plasma	Ax_muscle	mono_ester_Ax	di_ester_Ax	Lipid_faeces	PM	Steatosis_score	Ralstonia
Aeromonas	NA	2.08862e-06	8.0086e-08	4.06945e-05	5.50671e-13	3.08642e-13	2.07652e-07	0.00144976	4.2257e-07	2.80163e-08	1.52657e-06	2.01676e-10	0.00149651	2.71036e-05	1.27683e-06	6.08105e-06	0	0.011595	1.09952e-08	3.31151e-11	2.37956e-10	9.66962e-08	0.046141	0.046141	0.046141	0.0613814	0.046141	0.046141	0.046141	0.046141	0.046141	6.14494e-05
Allorhizobium	2.08862e-06	NA	4.84723e-12	7.64358e-10	2.67518e-09	1.11128e-07	0.00019001	2.37776e-05	1.3806e-05	1.81927e-06	3.111e-08	5.21127e-06	4.19697e-09	9.51611e-10	1.77636e-15	6.11191e-10	1.11128e-07	9.80204e-06	3.10862e-14	5.80555e-07	4.02247e-11	0.000707123	0.719544	0.719544	0.719544	0.773585	0.719544	0.719544	0.719544	0.719544	0.719544	5.99639e-08
Bosea	8.0086e-08	4.84723e-12	NA	1.88351e-06	1.80893e-11	4.02247e-11	4.18027e-06	0.0019791	4.05828e-07	1.50107e-05	1.80893e-11	2.73689e-06	1.50107e-05	1.42185e-06	2.22098e-11	1.43762e-10	4.46907e-09	0.00133833	8.22681e-10	1.42185e-06	4.86432e-10	7.41109e-05	0.262521	0.262521	0.262521	0.854815	0.262521	0.262521	0.262521	0.262521	0.262521	1.67621e-05
Cetobacterium	4.06945e-05	7.64358e-10	1.88351e-06	NA	1.42185e-06	3.00553e-05	0.0157231	4.02399e-08	0.00369941	2.52036e-08	0.000290198	0.000118938	3.04377e-07	4.44089e-15	1.06115e-07	6.14494e-05	4.31538e-06	8.85017e-10	5.35163e-11	7.60358e-07	2.19255e-09	0.0190952	0.489709	0.489709	0.489709	0.581967	0.489709	0.489709	0.489709	0.489709	0.489709	7.27418e-13
Clostridium_sensu_stricto_1	5.50671e-13	2.67518e-09	1.80893e-11	1.42185e-06	NA	5.30687e-14	4.95933e-07	0.000326222	8.80382e-08	1.54432e-08	2.85628e-09	3.46832e-09	0.00012425	1.69664e-06	1.85491e-10	5.43506e-08	2.22045e-16	0.00230083	4.84723e-12	9.51611e-10	9.99201e-15	6.27552e-07	0.103366	0.103366	0.103366	0.211804	0.103366	0.103366	0.103366	0.103366	0.103366	1.69664e-06
Devosia	3.08642e-13	1.11128e-07	4.02247e-11	3.00553e-05	5.30687e-14	NA	1.72534e-08	0.00219992	4.2333e-08	9.66962e-08	7.7404e-09	2.19255e-09	0.000561098	1.50107e-05	1.45962e-07	1.59593e-07	1.77636e-15	0.0105612	7.2922e-09	1.79028e-09	7.74478e-11	5.36746e-07	0.0629679	0.0629679	0.0629679	0.192341	0.0629679	0.0629679	0.0629679	0.0629679	0.0629679	5.85999e-05
Epibacterium	2.07652e-07	0.00019001	4.18027e-06	0.0157231	4.95933e-07	1.72534e-08	NA	0.3156	0	0.00131696	3.93998e-09	2.19134e-10	0.0620977	0.0218809	1.8693e-05	6.5231e-07	3.17307e-07	0.485106	5.45446e-05	3.22834e-06	1.92056e-05	2.66454e-15	1.57926e-05	1.57926e-05	1.57926e-05	0.00403984	1.57926e-05	1.57926e-05	1.57926e-05	1.57926e-05	1.57926e-05	0.059544
Escherichia_Shigella	0.00144976	2.37776e-05	0.0019791	4.02399e-08	0.000326222	0.00219992	0.3156	NA	0.199277	7.63583e-08	0.0450758	0.0072495	4.89573e-06	3.04844e-09	0.000402513	0.0171557	0.000332592	1.09863e-09	2.55986e-06	0.00012425	2.73689e-06	0.249526	0.103366	0.103366	0.103366	0.47813	0.103366	0.103366	0.103366	0.103366	0.103366	7.6501e-12
Glutamicibacter	4.2257e-07	1.3806e-05	4.05828e-07	0.00369941	8.80382e-08	4.2333e-08	0	0.199277	NA	0.00113746	4.31166e-12	9.51611e-10	0.0137599	0.00606892	2.46562e-07	2.05017e-09	3.04377e-07	0.227447	6.46377e-06	3.92134e-06	4.45439e-06	3.08642e-13	0.000247681	0.000247681	0.000247681	0.0219399	0.000247681	0.000247681	0.000247681	0.000247681	0.000247681	0.0265389
Lactococcus	2.80163e-08	1.81927e-06	1.50107e-05	2.52036e-08	1.54432e-08	9.66962e-08	0.00131696	7.63583e-08	0.00113746	NA	0.000521807	4.05828e-07	8.31468e-05	1.16446e-08	1.30515e-05	0.000359169	1.45614e-09	1.3806e-05	3.46832e-09	2.22098e-11	9.27485e-11	0.00125459	0.810954	0.810954	0.810954	0.47813	0.810954	0.810954	0.810954	0.810954	0.810954	6.58828e-10
Marinomonas	1.52657e-06	3.111e-08	1.80893e-11	0.000290198	2.85628e-09	7.7404e-09	3.93998e-09	0.0450758	4.31166e-12	0.000521807	NA	3.74122e-07	0.000947101	0.000624858	7.0693e-11	4.4631e-14	4.2257e-07	0.0458897	2.16822e-07	3.50182e-05	2.91922e-07	2.68381e-07	0.0210974	0.0210974	0.0210974	0.328725	0.0210974	0.0210974	0.0210974	0.0210974	0.0210974	0.00308031
Mesoflavibacter	2.01676e-10	5.21127e-06	2.73689e-06	0.000118938	3.46832e-09	2.19255e-09	2.19134e-10	0.0072495	9.51611e-10	4.05828e-07	3.74122e-07	NA	0.00576301	0.000132611	1.18767e-06	9.17891e-07	7.0693e-11	0.0404283	1.09952e-08	1.61426e-12	3.25224e-09	9.54614e-12	0.00371305	0.00371305	0.00371305	0.00749534	0.00371305	0.00371305	0.00371305	0.00371305	0.00371305	0.000602939
Pseudoalteromonas	0.00149651	4.19697e-09	1.50107e-05	3.04377e-07	0.00012425	0.000561098	0.0620977	4.89573e-06	0.0137599	8.31468e-05	0.000947101	0.00576301	NA	2.26486e-08	2.31351e-06	1.67621e-05	0.00033907	1.16354e-07	1.37195e-06	0.000284546	1.23339e-05	0.113039	0.201632	0.201632	0.201632	0.0699154	0.201632	0.201632	0.201632	0.201632	0.201632	3.44662e-07
Pseudomonas	2.71036e-05	9.51611e-10	1.42185e-06	4.44089e-15	1.69664e-06	1.50107e-05	0.0218809	3.04844e-09	0.00606892	1.16446e-08	0.000624858	0.000132611	2.26486e-08	NA	3.04377e-07	7.41109e-05	2.23625e-06	6.44786e-11	6.44786e-11	2.07652e-07	1.56063e-09	0.0298723	0.365851	0.365851	0.365851	0.47813	0.365851	0.365851	0.365851	0.365851	0.365851	1.03917e-13
Pseudorhodobacter	1.27683e-06	1.77636e-15	2.22098e-11	1.06115e-07	1.85491e-10	1.45962e-07	1.8693e-05	0.000402513	2.46562e-07	1.30515e-05	7.0693e-11	1.18767e-06	2.31351e-06	3.04377e-07	NA	3.31151e-11	7.27879e-08	0.000345657	5.50671e-13	2.01813e-06	4.4277e-11	4.3827e-05	0.289886	0.289886	0.289886	0.73377	0.289886	0.289886	0.289886	0.289886	0.289886	2.9248e-06
Psychrosphaera	6.08105e-06	6.11191e-10	1.43762e-10	6.14494e-05	5.43506e-08	1.59593e-07	6.5231e-07	0.0171557	2.05017e-09	0.000359169	4.4631e-14	9.17891e-07	1.67621e-05	7.41109e-05	3.31151e-11	NA	1.27683e-06	0.0089365	7.27879e-08	1.54325e-05	3.3073e-07	6.66308e-06	0.117843	0.117843	0.117843	0.73377	0.117843	0.117843	0.117843	0.117843	0.117843	0.00104719
Salinibacterium	0	1.11128e-07	4.46907e-09	4.31538e-06	2.22045e-16	1.77636e-15	3.17307e-07	0.000332592	3.04377e-07	1.45614e-09	4.2257e-07	7.0693e-11	0.00033907	2.23625e-06	7.27879e-08	1.27683e-06	NA	0.00349856	1.20896e-10	1.61426e-12	1.96065e-13	2.07652e-07	0.0784376	0.0784376	0.0784376	0.101023	0.0784376	0.0784376	0.0784376	0.0784376	0.0784376	4.59738e-06
Shewanella	0.011595	9.80204e-06	0.00133833	8.85017e-10	0.00230083	0.0105612	0.485106	1.09863e-09	0.227447	1.3806e-05	0.0458897	0.0404283	1.16354e-07	6.44786e-11	0.000345657	0.0089365	0.00349856	NA	2.02685e-05	0.000963184	8.31468e-05	0.554782	0.0129182	0.0129182	0.0129182	0.0467502	0.0129182	0.0129182	0.0129182	0.0129182	0.0129182	2.58236e-10
Sphingobium	1.09952e-08	3.10862e-14	8.22681e-10	5.35163e-11	4.84723e-12	7.2922e-09	5.45446e-05	2.55986e-06	6.46377e-06	3.46832e-09	2.16822e-07	1.09952e-08	1.37195e-06	6.44786e-11	5.50671e-13	7.27879e-08	1.20896e-10	2.02685e-05	NA	1.85491e-10	0	4.95245e-05	0.416513	0.416513	0.416513	0.511653	0.416513	0.416513	0.416513	0.416513	0.416513	2.19255e-09
Streptococcus	3.31151e-11	5.80555e-07	1.42185e-06	7.60358e-07	9.51611e-10	1.79028e-09	3.22834e-06	0.00012425	3.92134e-06	2.22098e-11	3.50182e-05	1.61426e-12	0.000284546	2.07652e-07	2.01813e-06	1.54325e-05	1.61426e-12	0.000963184	1.85491e-10	NA	1.46769e-11	2.01813e-06	0.133756	0.133756	0.133756	0.101023	0.133756	0.133756	0.133756	0.133756	0.133756	2.23625e-06
Vibrio	2.37956e-10	4.02247e-11	4.86432e-10	2.19255e-09	9.99201e-15	7.74478e-11	1.92056e-05	2.73689e-06	4.45439e-06	9.27485e-11	2.91922e-07	3.25224e-09	1.23339e-05	1.56063e-09	4.4277e-11	3.3073e-07	1.96065e-13	8.31468e-05	0	1.46769e-11	NA	1.77041e-05	0.304218	0.304218	0.304218	0.328725	0.304218	0.304218	0.304218	0.304218	0.304218	3.25224e-09
Weissella	9.66962e-08	0.000707123	7.41109e-05	0.0190952	6.27552e-07	5.36746e-07	2.66454e-15	0.249526	3.08642e-13	0.00125459	2.68381e-07	9.54614e-12	0.113039	0.0298723	4.3827e-05	6.66308e-06	2.07652e-07	0.554782	4.95245e-05	2.01813e-06	1.77041e-05	NA	2.293e-06	2.293e-06	2.293e-06	0.000161415	2.293e-06	2.293e-06	2.293e-06	2.293e-06	2.293e-06	0.0605555
SF_score_loin	0.046141	0.719544	0.262521	0.489709	0.103366	0.0629679	1.57926e-05	0.103366	0.000247681	0.810954	0.0210974	0.00371305	0.201632	0.365851	0.289886	0.117843	0.0784376	0.0129182	0.416513	0.133756	0.304218	2.293e-06	NA	0	0	5.24675e-09	0	0	0	0	0	0.275987
SF_score_belly	0.046141	0.719544	0.262521	0.489709	0.103366	0.0629679	1.57926e-05	0.103366	0.000247681	0.810954	0.0210974	0.00371305	0.201632	0.365851	0.289886	0.117843	0.0784376	0.0129182	0.416513	0.133756	0.304218	2.293e-06	0	NA	0	5.24675e-09	0	0	0	0	0	0.275987
Ax_plasma	0.046141	0.719544	0.262521	0.489709	0.103366	0.0629679	1.57926e-05	0.103366	0.000247681	0.810954	0.0210974	0.00371305	0.201632	0.365851	0.289886	0.117843	0.0784376	0.0129182	0.416513	0.133756	0.304218	2.293e-06	0	0	NA	5.24675e-09	0	0	0	0	0	0.275987
Ax_muscle	0.0613814	0.773585	0.854815	0.581967	0.211804	0.192341	0.00403984	0.47813	0.0219399	0.47813	0.328725	0.00749534	0.0699154	0.47813	0.73377	0.73377	0.101023	0.0467502	0.511653	0.101023	0.328725	0.000161415	5.24675e-09	5.24675e-09	5.24675e-09	NA	5.24675e-09	5.24675e-09	5.24675e-09	5.24675e-09	5.24675e-09	0.511653
mono_ester_Ax	0.046141	0.719544	0.262521	0.489709	0.103366	0.0629679	1.57926e-05	0.103366	0.000247681	0.810954	0.0210974	0.00371305	0.201632	0.365851	0.289886	0.117843	0.0784376	0.0129182	0.416513	0.133756	0.304218	2.293e-06	0	0	0	5.24675e-09	NA	0	0	0	0	0.275987
di_ester_Ax	0.046141	0.719544	0.262521	0.489709	0.103366	0.0629679	1.57926e-05	0.103366	0.000247681	0.810954	0.0210974	0.00371305	0.201632	0.365851	0.289886	0.117843	0.0784376	0.0129182	0.416513	0.133756	0.304218	2.293e-06	0	0	0	5.24675e-09	0	NA	0	0	0	0.275987
Lipid_faeces	0.046141	0.719544	0.262521	0.489709	0.103366	0.0629679	1.57926e-05	0.103366	0.000247681	0.810954	0.0210974	0.00371305	0.201632	0.365851	0.289886	0.117843	0.0784376	0.0129182	0.416513	0.133756	0.304218	2.293e-06	0	0	0	5.24675e-09	0	0	NA	0	0	0.275987
PM	0.046141	0.719544	0.262521	0.489709	0.103366	0.0629679	1.57926e-05	0.103366	0.000247681	0.810954	0.0210974	0.00371305	0.201632	0.365851	0.289886	0.117843	0.0784376	0.0129182	0.416513	0.133756	0.304218	2.293e-06	0	0	0	5.24675e-09	0	0	0	NA	0	0.275987
Steatosis_score	0.046141	0.719544	0.262521	0.489709	0.103366	0.0629679	1.57926e-05	0.103366	0.000247681	0.810954	0.0210974	0.00371305	0.201632	0.365851	0.289886	0.117843	0.0784376	0.0129182	0.416513	0.133756	0.304218	2.293e-06	0	0	0	5.24675e-09	0	0	0	0	NA	0.275987
Ralstonia	6.14494e-05	5.99639e-08	1.67621e-05	7.27418e-13	1.69664e-06	5.85999e-05	0.059544	7.6501e-12	0.0265389	6.58828e-10	0.00308031	0.000602939	3.44662e-07	1.03917e-13	2.9248e-06	0.00104719	4.59738e-06	2.58236e-10	2.19255e-09	2.23625e-06	3.25224e-09	0.0605555	0.275987	0.275987	0.275987	0.511653	0.275987	0.275987	0.275987	0.275987	0.275987	NA
